# Supplementary material for: The Relationship between Binge Drinking and Binge Eating in Adolescence and Youth: A Systematic Review and Meta-Analysis
Source: Int J Environ Res Public Health. 2022 Dec 23;20(1):232. doi: 10.3390/ijerph20010232 (PMC9819376; doi:10.3390/ijerph20010232)
Supplement: Supplementary file 1 [file ijerph-20-00232-s001.zip]

Archive with 1 entries (1 files):
- ijerph-2093856-supplementary.pdf
